# Supplementary material for: Trends in Pregnancy-Associated Cervical Cancer in Japan between 2012 and 2017: A Multicenter Survey
Source: Cancers (Basel). 2022 Jun 23;14(13):3072. doi: 10.3390/cancers14133072 (PMC9264791; doi:10.3390/cancers14133072)
Supplement: Supplementary file 1 [file cancers-14-03072-s001.zip]

Archive with 1 entries (1 files):
- cancers-1752343-supplementary.pdf
